# Supplementary material for: An Imidazo[1,5-a]pyridine Benzopyrylium-Based NIR Fluorescent Probe with Ultra-Large Stokes Shifts for Monitoring SO2
Source: Molecules. 2023 Jan 5;28(2):515. doi: 10.3390/molecules28020515 (PMC9863934; doi:10.3390/molecules28020515)
Supplement: Supplementary file 1 [file molecules-28-00515-s001.zip]

Archive with 1 entries (1 files):
- molecules-2118318-supplementary_3rd proof.pdf
